# Supplementary material for: [225Ac]Ac-SibuDAB for Targeted Alpha Therapy of Prostate Cancer: Preclinical Evaluation and Comparison with [225Ac]Ac-PSMA-617
Source: Cancers (Basel). 2022 Nov 17;14(22):5651. doi: 10.3390/cancers14225651 (PMC9688344; doi:10.3390/cancers14225651)
Supplement: Supplementary file 1 [file cancers-14-05651-s001.zip]

Archive with 1 entries (1 files):
- cancers-2027428-supplementary.pdf
